# Supplementary material for: There’s More to Humanity Than Meets the Eye: Differences in Gaze Behavior Toward Women and Gynoid Robots
Source: Front Psychol. 2019 Apr 24;10:693. doi: 10.3389/fpsyg.2019.00693 (PMC6491769; doi:10.3389/fpsyg.2019.00693)
Supplement: Supplementary file 1 [file Data_Sheet_1.ZIP]

Archive with 1 entries (1 files):
- Morethanmeetstheeye_SzczukaKrämer.sav
